# Supplementary material for: Synthesis and Photochromic Properties of Diarylethene Derivatives with Aggregation-Induced Emission (AIE) Behavior
Source: Materials (Basel). 2025 May 27;18(11):2520. doi: 10.3390/ma18112520 (PMC12156935; doi:10.3390/ma18112520)
Supplement: Supplementary file 1 [file materials-18-02520-s001.zip]

Archive with 1 entries (1 files):
- materials-3628890-supplementary.pdf
